# Supplementary material for: The biting rate of Aedes aegypti and its variability: A systematic review (1970–2022)
Source: PLoS Negl Trop Dis. 2023 Aug 8;17(8):e0010831. doi: 10.1371/journal.pntd.0010831 (PMC10456196; doi:10.1371/journal.pntd.0010831)
Supplement: S1 Table — (XLSX) [file pntd.0010831.s002.xlsx]

## Sheet: Sheet1
		Temperature (C)				Rainfall (mm/day)
		Bolgatanga	Damongo	Nadowli	Mean	Bolgatanga	Damongo	Nadowli	Mean
	2015-01-01	24.8	26	24.4	25.0667	0	0	0	0
	2015-02-01	29.9	30.3	28.6	29.6	0.3	0.9	1.2	0.8
	2015-03-01	31.3	30.5	30.4	30.7333	0.2	1.3	0.4	0.633333
	2015-04-01	31.5	30.1	31.2	30.9333	1	1.1	0.4	0.833333
	2015-07-01	27.4	27.4	27.2	27.3333	6.5	4.2	5.3	5.33333
	2015-08-01	25.8	26.5	25.5	25.9333	11	5.9	11.1	9.33333
	2015-09-01	26.4	26.6	25.9	26.3	7.9	5.4	9.6	7.63333
	2015-10-01	27.1	27.1	26.6	26.9333	3.5	4.3	3.9	3.9
	2016-01-01	23	25.4	22.6	23.6667	0	0	0	0
	2016-02-01	26.7	28.4	25.9	27	0	0.2	0	0.0666667
	2016-03-01	32.2	31.8	31	31.6667	0.8	1.3	1.1	1.06667
	2016-04-01	32.3	31.5	32.6	32.1333	1.3	1.6	1	1.3
	2016-07-01	26.2	26.3	25.7	26.0667	11.5	5.7	8.5	8.56667
	2016-08-01	25.9	26.1	25.6	25.8667	9.2	6.5	8.2	7.96667
	2016-09-01	26	26	25.6	25.8667	7.3	5.7	4.6	5.86667
	2016-10-01	26.9	27.1	26.6	26.8667	1.5	3.5	1.6	2.2
	*The rainfall and temerature data of the three cities are collected from https://power.larc.nasa.gov/data-access-viewer/
	Please see 'Data Extraction' section in the manuscript for temperature and rainfall data source.
