# Supplementary material for: The biting rate of Aedes aegypti and its variability: A systematic review (1970–2022)
Source: PLoS Negl Trop Dis. 2023 Aug 8;17(8):e0010831. doi: 10.1371/journal.pntd.0010831 (PMC10456196; doi:10.1371/journal.pntd.0010831)
Supplement: S2 Table — (XLSX) [file pntd.0010831.s003.xlsx]

## Sheet: Sheet1
		Season	Indoor/ Outdoor	Bolgatanga	Damongo	Nadowli	Total	Mean biting Value	Unit
	Captain-Esoah et al., 2020 [21]	Rainy	Indoor	80	47	29	156	3.25	Female mosquitoes/ human-hour
			Outdoor	189	157	107	453	9.4375
		Dry	Indoor	9	12	4	25	0.520833
			Outdoor	36	42	22	100	2.08333
	Chompoosri et al., 2012 [30]	The seasonal mean biting values are estimated as the average of hourly biting values which are availbe in S4 Table
	Russell et al., 2005 [31]	For dry season, we took the values from the paper, while for wet season we took the mean of two values for each coast. Please see S4 Table for individual values.
	References:
	21. Captain-Esoah M., Baidoo P. K., Frempong K. K., Adabie-Gomez D., Chabi J., Obuobi D., et al. Biting Behavior and Molecular Identification of Aedes Aegypti (Diptera: Culicidae) Subspecies in Some Selected Recent Yellow Fever Outbreak Communities in Northern Ghana. Journal of Medical Entomology. 2020; 57(4): 1239-1245.
	30. Chompoosri J., Thavara U., Tawatsin A., Anantapreecha S., Siriyasatien P. Seasonal Monitoring of Dengue Infection in Aedes Aegypti and Serological Feature of Patients with Suspected Dengue in 4 Central Provinces of Thailand. Thai Journal of veterinary Medicine. 2012; 42(2): 185-193.
	31. Russell R. C., Webb C. E., and Davies N. Aedes Aegypti (L.) and Aedes Polynesiensis Marks (Diptera: Culicidae) in Moorea, French Polynesia: A Study of Adult Population Structures and Pathogen (Wuchereria Bancrofti and Dirofilaria Immitis) Infection Rates to Indicate Regional and Seasonal Epidemiological risk for dengue and filariasis. Journal of Medical Entomology. 2005; 42(6): 1045-1056.
