# Supplementary material for: The biting rate of Aedes aegypti and its variability: A systematic review (1970–2022)
Source: PLoS Negl Trop Dis. 2023 Aug 8;17(8):e0010831. doi: 10.1371/journal.pntd.0010831 (PMC10456196; doi:10.1371/journal.pntd.0010831)
Supplement: S3 Table — (XLSX) [file pntd.0010831.s004.xlsx]

## Sheet: Sheet1
Indoor
Month & year	February'90	March'90	April'90	May'90	June'90	July'90	August'90	September'90	October'90	November'90	December'90	January'91	February'91	March'91	April'91	May'91	June'91	July'91	August'91	September'91	November'91
Bites/evening(1700-2100h) (Reported)	1	1	2	2	2	2	1	1	0	0	1	1	2	2	1	1	1	0	0	1	1
Bites/person-hour (Estimated)	0.0833333	0.0833333	0.166667	0.166667	0.166667	0.166667	0.0833333	0.0833333	0	0	0.0833333	0.0833333	0.166667	0.166667	0.0833333	0.0833333	0.0833333	0	0	0.0833333	0.0833333
Outdoor
Month & year	February'90	March'90	April'90	May'90	June'90	July'90	August'90	September'90	October'90	November'90	December'90	January'91	February'91	March'91	April'91	May'91	June'91	July'91	August'91	September'91	November'91
Bites/evening(1700-2100h) (Reported)	7	7	8	9	9	8	8	7	7	6	7	7	6	7	6	8	9	9	8	8	7
Bites/person-hour (Estimated)	0.583333	0.583333	0.666667	0.75	0.75	0.666667	0.666667	0.583333	0.583333	0.5	0.583333	0.583333	0.5	0.583333	0.5	0.666667	0.75	0.75	0.666667	0.666667	0.583333
**Reported biting values are divided by the number of collectors and number of hours to estimate the value as bites/person-hour
