# Supplementary material for: The biting rate of Aedes aegypti and its variability: A systematic review (1970–2022)
Source: PLoS Negl Trop Dis. 2023 Aug 8;17(8):e0010831. doi: 10.1371/journal.pntd.0010831 (PMC10456196; doi:10.1371/journal.pntd.0010831)
Supplement: S4 Table — (XLSX) [file pntd.0010831.s005.xlsx]

## Sheet: Sheet1
Study	Mean_biting	Unit	Location	Temporality(military_time)	Month	Season	Year	Temperature	Temperature_source	Rainfall(mm/day)	Rainfall_source	Hours	Week
Captain-Esoah et al., 2020 [21]	3.2	bites/person-hour	Both	06:00-07:00	-	-	2015	-	-	-	-	7
Captain-Esoah et al., 2020 [21]	3.5	bites/person-hour	Both	07:00-08:00	-	-	2015	-	-	-	-	8
Captain-Esoah et al., 2020 [21]	1.6	bites/person-hour	Both	08:00-09:00	-	-	2015	-	-	-	-	9
Captain-Esoah et al., 2020 [21]	1.3	bites/person-hour	Both	09:00-10:00	-	-	2015	-	-	-	-	10
Captain-Esoah et al., 2020 [21]	1	bites/person-hour	Both	10:00-11:00	-	-	2015	-	-	-	-	11
Captain-Esoah et al., 2020 [21]	1.3	bites/person-hour	Both	11:00-12:00	-	-	2015	-	-	-	-	12
Captain-Esoah et al., 2020 [21]	0.9	bites/person-hour	Both	12:00-13:00	-	-	2015	-	-	-	-	13
Captain-Esoah et al., 2020 [21]	2.3	bites/person-hour	Both	13:00-14:00	-	-	2015	-	-	-	-	14
Captain-Esoah et al., 2020 [21]	3.1	bites/person-hour	Both	14:00-15:00	-	-	2015	-	-	-	-	15
Captain-Esoah et al., 2020 [21]	5.2	bites/person-hour	Both	15:00-16:00	-	-	2015	-	-	-	-	16
Captain-Esoah et al., 2020 [21]	3.1	bites/person-hour	Both	16:00-17:00	-	-	2015	-	-	-	-	17
Captain-Esoah et al., 2020 [21]	2.3	bites/person-hour	Both	17:00-18:00	-	-	2015	-	-	-	-	18
Captain-Esoah et al., 2020 [21]	6.3	bites/person-hour	Both	06:00-07:00	-	-	2016	-	-	-	-	7
Captain-Esoah et al., 2020 [21]	4.4	bites/person-hour	Both	07:00-08:00	-	-	2016	-	-	-	-	8
Captain-Esoah et al., 2020 [21]	2.9	bites/person-hour	Both	08:00-09:00	-	-	2016	-	-	-	-	9
Captain-Esoah et al., 2020 [21]	2.6	bites/person-hour	Both	09:00-10:00	-	-	2016	-	-	-	-	10
Captain-Esoah et al., 2020 [21]	3.6	bites/person-hour	Both	10:00-11:00	-	-	2016	-	-	-	-	11
Captain-Esoah et al., 2020 [21]	3.4	bites/person-hour	Both	11:00-12:00	-	-	2016	-	-	-	-	12
Captain-Esoah et al., 2020 [21]	4	bites/person-hour	Both	12:00-13:00	-	-	2016	-	-	-	-	13
Captain-Esoah et al., 2020 [21]	5.5	bites/person-hour	Both	13:00-14:00	-	-	2016	-	-	-	-	14
Captain-Esoah et al., 2020 [21]	6	bites/person-hour	Both	14:00-15:00	-	-	2016	-	-	-	-	15
Captain-Esoah et al., 2020 [21]	10.7	bites/person-hour	Both	15:00-16:00	-	-	2016	-	-	-	-	16
Captain-Esoah et al., 2020 [21]	7.4	bites/person-hour	Both	16:00-17:00	-	-	2016	-	-	-	-	17
Captain-Esoah et al., 2020 [21]	4.5	bites/person-hour	Both	17:00-18:00	-	-	2016	-	-	-	-	18
Captain-Esoah et al., 2020 [21]	0.58	bites/person-hour	Both		January	Dry	2015	25.1	S1 Table	0	S1 Table	-
Captain-Esoah et al., 2020 [21]	0.33	bites/person-hour	Both		February	Dry	2015	29.6	S1 Table	0.8	S1 Table	-
Captain-Esoah et al., 2020 [21]	0.92	bites/person-hour	Both		March	Dry	2015	30.7	S1 Table	0.63	S1 Table	-
Captain-Esoah et al., 2020 [21]	1.08	bites/person-hour	Both		April	Dry	2015	30.9	S1 Table	0.83	S1 Table	-
Captain-Esoah et al., 2020 [21]	4.33	bites/person-hour	Both		July	Rainy	2015	27.3	S1 Table	5.33	S1 Table	-
Captain-Esoah et al., 2020 [21]	4.08	bites/person-hour	Both		August	Rainy	2015	25.9	S1 Table	9.33	S1 Table	-
Captain-Esoah et al., 2020 [21]	4.67	bites/person-hour	Both		September	Rainy	2015	26.3	S1 Table	7.63	S1 Table	-
Captain-Esoah et al., 2020 [21]	2.92	bites/person-hour	Both		October	Rainy	2015	26.9	S1 Table	3.9	S1 Table	-
Captain-Esoah et al., 2020 [21]	1.58	bites/person-hour	Both		January	Dry	2016	23.7	S1 Table	0	S1 Table	-
Captain-Esoah et al., 2020 [21]	1.25	bites/person-hour	Both		February	Dry	2016	27	S1 Table	0.07	S1 Table	-
Captain-Esoah et al., 2020 [21]	2.33	bites/person-hour	Both		March	Dry	2016	31.7	S1 Table	1.07	S1 Table	-
Captain-Esoah et al., 2020 [21]	2.33	bites/person-hour	Both		April	Dry	2016	32.1	S1 Table	1.3	S1 Table	-
Captain-Esoah et al., 2020 [21]	10.08	bites/person-hour	Both		July	Rainy	2016	26.1	S1 Table	8.57	S1 Table	-
Captain-Esoah et al., 2020 [21]	7.17	bites/person-hour	Both		August	Rainy	2016	25.9	S1 Table	7.97	S1 Table	-
Captain-Esoah et al., 2020 [21]	11	bites/person-hour	Both		September	Rainy	2016	25.9	S1 Table	5.87	S1 Table	-
Captain-Esoah et al., 2020 [21]	6.5	bites/person-hour	Both		October	Rainy	2016	26.9	S1 Table	2.2	S1 Table	-
** monthly mean biting values for Captain-Esoah et al., 2020 [21] study are estimated dividing reported monthly coleected number of mosquitoes by 12 (as per the author's estimation policy)
Casas-Martí_nez et al., 2013 [22]	4.1	females/human-day	Indoor	-		-	2010 - 2011	25	https://power.larc.nasa.gov/data-access-viewer/	6.4	https://power.larc.nasa.gov/data-access-viewer/	-
Casas-Martí_nez et al., 2013 [22]	1.88	females/human-day	Outdoor	-		-	2010 - 2011	25	https://power.larc.nasa.gov/data-access-viewer/	6.4	https://power.larc.nasa.gov/data-access-viewer/	-
Casas-Martí_nez et al., 2013 [22]	28.35	females/human-day	Outdoor	-		-	2010 - 2011	25	https://power.larc.nasa.gov/data-access-viewer/	6.4	https://power.larc.nasa.gov/data-access-viewer/	-
Casas-Martí_nez et al., 2013 [22]	22.86	females/human-day	Outdoor	-		-	2010 - 2011	25	https://power.larc.nasa.gov/data-access-viewer/	6.4	https://power.larc.nasa.gov/data-access-viewer/	-
Casas-Martí_nez et al., 2013 [22]	0	females/human-day	Outdoor	-		-	2010 - 2011	25	https://power.larc.nasa.gov/data-access-viewer/	6.4	https://power.larc.nasa.gov/data-access-viewer/	-
Karch et al., 1995 [23]	0.08	Bites/person-hour	Indoor	-	February'90	-	1990	24	https://power.larc.nasa.gov/data-access-viewer/	11	https://power.larc.nasa.gov/data-access-viewer/	-
Karch et al., 1995 [23]	0.08	Bites/person-hour	Indoor	-	March'90	-	1990	25.3	https://power.larc.nasa.gov/data-access-viewer/	4.9	https://power.larc.nasa.gov/data-access-viewer/	-
Karch et al., 1995 [23]	0.17	Bites/person-hour	Indoor	-	April'90	-	1990	24.9	https://power.larc.nasa.gov/data-access-viewer/	5.4	https://power.larc.nasa.gov/data-access-viewer/	-
Karch et al., 1995 [23]	0.17	Bites/person-hour	Indoor	-	May'90	-	1990	24.2	https://power.larc.nasa.gov/data-access-viewer/	16.1	https://power.larc.nasa.gov/data-access-viewer/	-
Karch et al., 1995 [23]	0.17	Bites/person-hour	Indoor	-	June'90	-	1990	23.1	https://power.larc.nasa.gov/data-access-viewer/	0.9	https://power.larc.nasa.gov/data-access-viewer/	-
Karch et al., 1995 [23]	0.17	Bites/person-hour	Indoor	-	July'90	-	1990	21.8	https://power.larc.nasa.gov/data-access-viewer/	0	https://power.larc.nasa.gov/data-access-viewer/	-
Karch et al., 1995 [23]	0.08	Bites/person-hour	Indoor	-	August'90	-	1990	23.3	https://power.larc.nasa.gov/data-access-viewer/	0.3	https://power.larc.nasa.gov/data-access-viewer/	-
Karch et al., 1995 [23]	0.08	Bites/person-hour	Indoor	-	September'90	-	1990	24.3	https://power.larc.nasa.gov/data-access-viewer/	3.6	https://power.larc.nasa.gov/data-access-viewer/	-
Karch et al., 1995 [23]	0	Bites/person-hour	Indoor	-	October'90	-	1990	24.2	https://power.larc.nasa.gov/data-access-viewer/	7.5	https://power.larc.nasa.gov/data-access-viewer/	-
Karch et al., 1995 [23]	0	Bites/person-hour	Indoor	-	November'90	-	1990	24.3	https://power.larc.nasa.gov/data-access-viewer/	9	https://power.larc.nasa.gov/data-access-viewer/	-
Karch et al., 1995 [23]	0.08	Bites/person-hour	Indoor	-	December'90	-	1990	23.9	https://power.larc.nasa.gov/data-access-viewer/	5.8	https://power.larc.nasa.gov/data-access-viewer/	-
Karch et al., 1995 [23]	0.08	Bites/person-hour	Indoor	-	January'91	-	1991	24.3	https://power.larc.nasa.gov/data-access-viewer/	7.2	https://power.larc.nasa.gov/data-access-viewer/	-
Karch et al., 1995 [23]	0.17	Bites/person-hour	Indoor	-	February'91	-	1991	24.7	https://power.larc.nasa.gov/data-access-viewer/	3	https://power.larc.nasa.gov/data-access-viewer/	-
Karch et al., 1995 [23]	0.17	Bites/person-hour	Indoor	-	March'91	-	1991	25.2	https://power.larc.nasa.gov/data-access-viewer/	2.5	https://power.larc.nasa.gov/data-access-viewer/	-
Karch et al., 1995 [23]	0.08	Bites/person-hour	Indoor	-	April'91	-	1991	24.3	https://power.larc.nasa.gov/data-access-viewer/	7	https://power.larc.nasa.gov/data-access-viewer/	-
Karch et al., 1995 [23]	0.08	Bites/person-hour	Indoor	-	May'91	-	1991	24.3	https://power.larc.nasa.gov/data-access-viewer/	5.6	https://power.larc.nasa.gov/data-access-viewer/	-
Karch et al., 1995 [23]	0.08	Bites/person-hour	Indoor	-	June'91	-	1991	23.8	https://power.larc.nasa.gov/data-access-viewer/	0.5	https://power.larc.nasa.gov/data-access-viewer/	-
Karch et al., 1995 [23]	0	Bites/person-hour	Indoor	-	July'91	-	1991	23.3	https://power.larc.nasa.gov/data-access-viewer/	0.2	https://power.larc.nasa.gov/data-access-viewer/	-
Karch et al., 1995 [23]	0	Bites/person-hour	Indoor	-	August'91	-	1991	24.4	https://power.larc.nasa.gov/data-access-viewer/	0.5	https://power.larc.nasa.gov/data-access-viewer/	-
Karch et al., 1995 [23]	0.08	Bites/person-hour	Indoor	-	September'91	-	1991	26.1	https://power.larc.nasa.gov/data-access-viewer/	1.4	https://power.larc.nasa.gov/data-access-viewer/	-
Karch et al., 1995 [23]	0.08	Bites/person-hour	Indoor	-	November'91	-	1991	24.9	https://power.larc.nasa.gov/data-access-viewer/	4.5	https://power.larc.nasa.gov/data-access-viewer/	-
Karch et al., 1995 [23]	0.58	Bites/person-hour	Outdoor	-	February'90	-	1990	24	https://power.larc.nasa.gov/data-access-viewer/	11	https://power.larc.nasa.gov/data-access-viewer/	-
Karch et al., 1995 [23]	0.58	Bites/person-hour	Outdoor	-	March'90	-	1990	25.3	https://power.larc.nasa.gov/data-access-viewer/	4.9	https://power.larc.nasa.gov/data-access-viewer/	-
Karch et al., 1995 [23]	0.67	Bites/person-hour	Outdoor	-	April'90	-	1990	24.9	https://power.larc.nasa.gov/data-access-viewer/	5.4	https://power.larc.nasa.gov/data-access-viewer/	-
Karch et al., 1995 [23]	0.75	Bites/person-hour	Outdoor	-	May'90	-	1990	24.2	https://power.larc.nasa.gov/data-access-viewer/	16.1	https://power.larc.nasa.gov/data-access-viewer/	-
Karch et al., 1995 [23]	0.75	Bites/person-hour	Outdoor	-	June'90	-	1990	23.1	https://power.larc.nasa.gov/data-access-viewer/	0.9	https://power.larc.nasa.gov/data-access-viewer/	-
Karch et al., 1995 [23]	0.67	Bites/person-hour	Outdoor	-	July'90	-	1990	21.8	https://power.larc.nasa.gov/data-access-viewer/	0	https://power.larc.nasa.gov/data-access-viewer/	-
Karch et al., 1995 [23]	0.67	Bites/person-hour	Outdoor	-	August'90	-	1990	23.3	https://power.larc.nasa.gov/data-access-viewer/	0.3	https://power.larc.nasa.gov/data-access-viewer/	-
Karch et al., 1995 [23]	0.58	Bites/person-hour	Outdoor	-	September'90	-	1990	24.3	https://power.larc.nasa.gov/data-access-viewer/	3.6	https://power.larc.nasa.gov/data-access-viewer/	-
Karch et al., 1995 [23]	0.58	Bites/person-hour	Outdoor	-	October'90	-	1990	24.2	https://power.larc.nasa.gov/data-access-viewer/	7.5	https://power.larc.nasa.gov/data-access-viewer/	-
Karch et al., 1995 [23]	0.5	Bites/person-hour	Outdoor	-	November'90	-	1990	24.3	https://power.larc.nasa.gov/data-access-viewer/	9	https://power.larc.nasa.gov/data-access-viewer/	-
Karch et al., 1995 [23]	0.58	Bites/person-hour	Outdoor	-	December'90	-	1990	23.9	https://power.larc.nasa.gov/data-access-viewer/	5.8	https://power.larc.nasa.gov/data-access-viewer/	-
Karch et al., 1995 [23]	0.58	Bites/person-hour	Outdoor	-	January'91	-	1991	24.3	https://power.larc.nasa.gov/data-access-viewer/	7.2	https://power.larc.nasa.gov/data-access-viewer/	-
Karch et al., 1995 [23]	0.5	Bites/person-hour	Outdoor	-	February'91	-	1991	24.7	https://power.larc.nasa.gov/data-access-viewer/	3	https://power.larc.nasa.gov/data-access-viewer/	-
Karch et al., 1995 [23]	0.58	Bites/person-hour	Outdoor	-	March'91	-	1991	25.2	https://power.larc.nasa.gov/data-access-viewer/	2.5	https://power.larc.nasa.gov/data-access-viewer/	-
Karch et al., 1995 [23]	0.5	Bites/person-hour	Outdoor	-	April'91	-	1991	24.3	https://power.larc.nasa.gov/data-access-viewer/	7	https://power.larc.nasa.gov/data-access-viewer/	-
Karch et al., 1995 [23]	0.67	Bites/person-hour	Outdoor	-	May'91	-	1991	24.3	https://power.larc.nasa.gov/data-access-viewer/	5.6	https://power.larc.nasa.gov/data-access-viewer/	-
Karch et al., 1995 [23]	0.75	Bites/person-hour	Outdoor	-	June'91	-	1991	23.8	https://power.larc.nasa.gov/data-access-viewer/	0.5	https://power.larc.nasa.gov/data-access-viewer/	-
Karch et al., 1995 [23]	0.75	Bites/person-hour	Outdoor	-	July'91	-	1991	23.3	https://power.larc.nasa.gov/data-access-viewer/	0.2	https://power.larc.nasa.gov/data-access-viewer/	-
Karch et al., 1995 [23]	0.67	Bites/person-hour	Outdoor	-	August'91	-	1991	24.4	https://power.larc.nasa.gov/data-access-viewer/	0.5	https://power.larc.nasa.gov/data-access-viewer/	-
Karch et al., 1995 [23]	0.67	Bites/person-hour	Outdoor	-	September'91	-	1991	26.1	https://power.larc.nasa.gov/data-access-viewer/	1.4	https://power.larc.nasa.gov/data-access-viewer/	-
Karch et al., 1995 [23]	0.58	Bites/person-hour	Outdoor	-	November'91	-	1991	24.9	https://power.larc.nasa.gov/data-access-viewer/	4.5	https://power.larc.nasa.gov/data-access-viewer/	-
Salas-Luévano & Reyes-Villanueva, 1994 [29]	1.7	females/man-hour	outdoor	-	April	-	1991	25.6	https://power.larc.nasa.gov/data-access-viewer/	1.13	https://power.larc.nasa.gov/data-access-viewer/	-	3rd
Salas-Luévano & Reyes-Villanueva, 1994 [29]	2.55	females/man-hour	outdoor	-	April	-	1991	27.7	https://power.larc.nasa.gov/data-access-viewer/	0	https://power.larc.nasa.gov/data-access-viewer/	-	4th
Salas-Luévano & Reyes-Villanueva, 1994 [29]	2.5	females/man-hour	outdoor	-	May	-	1991	25.8	https://power.larc.nasa.gov/data-access-viewer/	3.3	https://power.larc.nasa.gov/data-access-viewer/	-	1st
Salas-Luévano & Reyes-Villanueva, 1994 [29]	1	females/man-hour	outdoor	-	May	-	1991	25	https://power.larc.nasa.gov/data-access-viewer/	5.7	https://power.larc.nasa.gov/data-access-viewer/	-	2nd
Salas-Luévano & Reyes-Villanueva, 1994 [29]	2.5	females/man-hour	outdoor	-	May	-	1991	26.1	https://power.larc.nasa.gov/data-access-viewer/	1.7	https://power.larc.nasa.gov/data-access-viewer/	-	3rd
Salas-Luévano & Reyes-Villanueva, 1994 [29]	4.3	females/man-hour	outdoor	-	May	-	1991	25.8	https://power.larc.nasa.gov/data-access-viewer/	1.1	https://power.larc.nasa.gov/data-access-viewer/	-	4th
Salas-Luévano & Reyes-Villanueva, 1994 [29]	10	females/man-hour	outdoor	-	June	-	1991	28.5	https://power.larc.nasa.gov/data-access-viewer/	1.3	https://power.larc.nasa.gov/data-access-viewer/	-	1st
Salas-Luévano & Reyes-Villanueva, 1994 [29]	6	females/man-hour	outdoor	-	June	-	1991	26.5	https://power.larc.nasa.gov/data-access-viewer/	8.3	https://power.larc.nasa.gov/data-access-viewer/	-	2nd
Salas-Luévano & Reyes-Villanueva, 1994 [29]	8	females/man-hour	outdoor	-	June	-	1991	25.6	https://power.larc.nasa.gov/data-access-viewer/	1.7	https://power.larc.nasa.gov/data-access-viewer/	-	3rd
Salas-Luévano & Reyes-Villanueva, 1994 [29]	4.5	females/man-hour	outdoor	-	June	-	1991	27.7	https://power.larc.nasa.gov/data-access-viewer/	0.1	https://power.larc.nasa.gov/data-access-viewer/	-	4th
Salas-Luévano & Reyes-Villanueva, 1994 [29]	4.6	females/man-hour	outdoor	-	July	-	1991	24.6	https://power.larc.nasa.gov/data-access-viewer/	11.8	https://power.larc.nasa.gov/data-access-viewer/	-	1st
Salas-Luévano & Reyes-Villanueva, 1994 [29]	4.6	females/man-hour	outdoor	-	July	-	1991	25.1	https://power.larc.nasa.gov/data-access-viewer/	0.8	https://power.larc.nasa.gov/data-access-viewer/	-	4th
Salas-Luévano & Reyes-Villanueva, 1994 [29]	4.2	females/man-hour	outdoor	-	July	-	1991	25.2	https://power.larc.nasa.gov/data-access-viewer/	0.6	https://power.larc.nasa.gov/data-access-viewer/	-	5th
Salas-Luévano & Reyes-Villanueva, 1994 [29]	4.1	females/man-hour	outdoor	-	August	-	1991	26.7	https://power.larc.nasa.gov/data-access-viewer/	0.1	https://power.larc.nasa.gov/data-access-viewer/	-	1st
Salas-Luévano & Reyes-Villanueva, 1994 [29]	1.4	females/man-hour	outdoor	-	August	-	1991	25.3	https://power.larc.nasa.gov/data-access-viewer/	0.4	https://power.larc.nasa.gov/data-access-viewer/	-	2nd
Salas-Luévano & Reyes-Villanueva, 1994 [29]	1.8	females/man-hour	outdoor	-	August	-	1991	27	https://power.larc.nasa.gov/data-access-viewer/	0.2	https://power.larc.nasa.gov/data-access-viewer/	-	3rd
Salas-Luévano & Reyes-Villanueva, 1994 [29]	1.3	females/man-hour	outdoor	-	August	-	1991	27	https://power.larc.nasa.gov/data-access-viewer/	0.3	https://power.larc.nasa.gov/data-access-viewer/	-	4th
Salas-Luévano & Reyes-Villanueva, 1994 [29]	4.2	females/man-hour	outdoor	-	September	-	1991	26.6	https://power.larc.nasa.gov/data-access-viewer/	1.1	https://power.larc.nasa.gov/data-access-viewer/	-	1st
Salas-Luévano & Reyes-Villanueva, 1994 [29]	4.2	females/man-hour	outdoor	-	September	-	1991	24	https://power.larc.nasa.gov/data-access-viewer/	7	https://power.larc.nasa.gov/data-access-viewer/	-	2nd
Salas-Luévano & Reyes-Villanueva, 1994 [29]	1.8	females/man-hour	outdoor	-	September	-	1991	23.3	https://power.larc.nasa.gov/data-access-viewer/	7.4	https://power.larc.nasa.gov/data-access-viewer/	-	3rd
Salas-Luévano & Reyes-Villanueva, 1994 [29]	8.4	females/man-hour	outdoor	-	September	-	1991	20.8	https://power.larc.nasa.gov/data-access-viewer/	6	https://power.larc.nasa.gov/data-access-viewer/	-	4th
Salas-Luévano & Reyes-Villanueva, 1994 [29]	12.5	females/man-hour	outdoor	-	September	-	1991	20.1	https://power.larc.nasa.gov/data-access-viewer/	3.3	https://power.larc.nasa.gov/data-access-viewer/	-	5th
Salas-Luévano & Reyes-Villanueva, 1994 [29]	13.3	females/man-hour	outdoor	-	October	-	1991	18.3	https://power.larc.nasa.gov/data-access-viewer/	0.2	https://power.larc.nasa.gov/data-access-viewer/	-	2nd
Salas-Luévano & Reyes-Villanueva, 1994 [29]	6.8	females/man-hour	outdoor	-	October	-	1991	20.5	https://power.larc.nasa.gov/data-access-viewer/	0	https://power.larc.nasa.gov/data-access-viewer/	-	3rd
Salas-Luévano & Reyes-Villanueva, 1994 [29]	4.1	females/man-hour	outdoor	-	October	-	1991	22.7	https://power.larc.nasa.gov/data-access-viewer/	0	https://power.larc.nasa.gov/data-access-viewer/	-	4th
Chompoosri et al., 2012 [30]	12	mosquito/person-hour	Indoor	06:00-07:00	March-May	Summer	2007 - 2008	29.4	https://power.larc.nasa.gov/data-access-viewer/	-	-	7
Chompoosri et al., 2012 [30]	12	mosquito/person-hour	Indoor	07:00-08:00	March-May	Summer	2007 - 2008	29.4	https://power.larc.nasa.gov/data-access-viewer/	-	-	8
Chompoosri et al., 2012 [30]	9	mosquito/person-hour	Indoor	08:00-09:00	March-May	Summer	2007 - 2008	29.4	https://power.larc.nasa.gov/data-access-viewer/	-	-	9
Chompoosri et al., 2012 [30]	16	mosquito/person-hour	Indoor	09:00-10:00	March-May	Summer	2007 - 2008	29.4	https://power.larc.nasa.gov/data-access-viewer/	-	-	10
Chompoosri et al., 2012 [30]	9	mosquito/person-hour	Indoor	10:00-11:00	March-May	Summer	2007 - 2008	29.4	https://power.larc.nasa.gov/data-access-viewer/	-	-	11
Chompoosri et al., 2012 [30]	6	mosquito/person-hour	Indoor	11:00-12:00	March-May	Summer	2007 - 2008	29.4	https://power.larc.nasa.gov/data-access-viewer/	-	-	12
Chompoosri et al., 2012 [30]	4	mosquito/person-hour	Indoor	12:00-13:00	March-May	Summer	2007 - 2008	29.4	https://power.larc.nasa.gov/data-access-viewer/	-	-	13
Chompoosri et al., 2012 [30]	8	mosquito/person-hour	Indoor	13:00-14:00	March-May	Summer	2007 - 2008	29.4	https://power.larc.nasa.gov/data-access-viewer/	-	-	14
Chompoosri et al., 2012 [30]	30	mosquito/person-hour	Indoor	14:00-15:00	March-May	Summer	2007 - 2008	29.4	https://power.larc.nasa.gov/data-access-viewer/	-	-	15
Chompoosri et al., 2012 [30]	16	mosquito/person-hour	Indoor	15:00-16:00	March-May	Summer	2007 - 2008	29.4	https://power.larc.nasa.gov/data-access-viewer/	-	-	16
Chompoosri et al., 2012 [30]	7	mosquito/person-hour	Indoor	16:00-17:00	March-May	Summer	2007 - 2008	29.4	https://power.larc.nasa.gov/data-access-viewer/	-	-	17
Chompoosri et al., 2012 [30]	5	mosquito/person-hour	Indoor	17:00-18:00	March-May	Summer	2007 - 2008	29.4	https://power.larc.nasa.gov/data-access-viewer/	-	-	18
Chompoosri et al., 2012 [30]	16	mosquito/person-hour	Indoor	18:00-19:00	March-May	Summer	2007 - 2008	29.4	https://power.larc.nasa.gov/data-access-viewer/	-	-	19
Chompoosri et al., 2012 [30]	7	mosquito/person-hour	Indoor	19:00-20:00	March-May	Summer	2007 - 2008	29.4	https://power.larc.nasa.gov/data-access-viewer/	-	-	20
Chompoosri et al., 2012 [30]	0	mosquito/person-hour	Indoor	20:00-21:00	March-May	Summer	2007 - 2008	29.4	https://power.larc.nasa.gov/data-access-viewer/	-	-	21
Chompoosri et al., 2012 [30]	0	mosquito/person-hour	Indoor	21:00-22:00	March-May	Summer	2007 - 2008	29.4	https://power.larc.nasa.gov/data-access-viewer/	-	-	22
Chompoosri et al., 2012 [30]	1	mosquito/person-hour	Indoor	22:00-23:00	March-May	Summer	2007 - 2008	29.4	https://power.larc.nasa.gov/data-access-viewer/	-	-	23
Chompoosri et al., 2012 [30]	1	mosquito/person-hour	Indoor	23:00-00:00	March-May	Summer	2007 - 2008	29.4	https://power.larc.nasa.gov/data-access-viewer/	-	-	24
Chompoosri et al., 2012 [30]	2	mosquito/person-hour	Indoor	00:00-01:00	March-May	Summer	2007 - 2008	29.4	https://power.larc.nasa.gov/data-access-viewer/	-	-	1
Chompoosri et al., 2012 [30]	1	mosquito/person-hour	Indoor	01:00-02:00	March-May	Summer	2007 - 2008	29.4	https://power.larc.nasa.gov/data-access-viewer/	-	-	2
Chompoosri et al., 2012 [30]	0	mosquito/person-hour	Indoor	02:00-03:00	March-May	Summer	2007 - 2008	29.4	https://power.larc.nasa.gov/data-access-viewer/	-	-	3
Chompoosri et al., 2012 [30]	0	mosquito/person-hour	Indoor	03:00-04:00	March-May	Summer	2007 - 2008	29.4	https://power.larc.nasa.gov/data-access-viewer/	-	-	4
Chompoosri et al., 2012 [30]	1	mosquito/person-hour	Indoor	04:00-05:00	March-May	Summer	2007 - 2008	29.4	https://power.larc.nasa.gov/data-access-viewer/	-	-	5
Chompoosri et al., 2012 [30]	0	mosquito/person-hour	Indoor	05:00-06:00	March-May	Summer	2007 - 2008	29.4	https://power.larc.nasa.gov/data-access-viewer/	-	-	6
Chompoosri et al., 2012 [30]	17	mosquito/person-hour	Indoor	06:00-07:00	June-Oct	Rainy	2007 - 2008	27	https://power.larc.nasa.gov/data-access-viewer/	-	-	7
Chompoosri et al., 2012 [30]	16.3	mosquito/person-hour	Indoor	07:00-08:00	June-Oct	Rainy	2007 - 2008	27	https://power.larc.nasa.gov/data-access-viewer/	-	-	8
Chompoosri et al., 2012 [30]	19.7	mosquito/person-hour	Indoor	08:00-09:00	June-Oct	Rainy	2007 - 2008	27	https://power.larc.nasa.gov/data-access-viewer/	-	-	9
Chompoosri et al., 2012 [30]	19.3	mosquito/person-hour	Indoor	09:00-10:00	June-Oct	Rainy	2007 - 2008	27	https://power.larc.nasa.gov/data-access-viewer/	-	-	10
Chompoosri et al., 2012 [30]	7.7	mosquito/person-hour	Indoor	10:00-11:00	June-Oct	Rainy	2007 - 2008	27	https://power.larc.nasa.gov/data-access-viewer/	-	-	11
Chompoosri et al., 2012 [30]	5.7	mosquito/person-hour	Indoor	11:00-12:00	June-Oct	Rainy	2007 - 2008	27	https://power.larc.nasa.gov/data-access-viewer/	-	-	12
Chompoosri et al., 2012 [30]	3.7	mosquito/person-hour	Indoor	12:00-13:00	June-Oct	Rainy	2007 - 2008	27	https://power.larc.nasa.gov/data-access-viewer/	-	-	13
Chompoosri et al., 2012 [30]	3	mosquito/person-hour	Indoor	13:00-14:00	June-Oct	Rainy	2007 - 2008	27	https://power.larc.nasa.gov/data-access-viewer/	-	-	14
Chompoosri et al., 2012 [30]	4.7	mosquito/person-hour	Indoor	14:00-15:00	June-Oct	Rainy	2007 - 2008	27	https://power.larc.nasa.gov/data-access-viewer/	-	-	15
Chompoosri et al., 2012 [30]	9.7	mosquito/person-hour	Indoor	15:00-16:00	June-Oct	Rainy	2007 - 2008	27	https://power.larc.nasa.gov/data-access-viewer/	-	-	16
Chompoosri et al., 2012 [30]	7	mosquito/person-hour	Indoor	16:00-17:00	June-Oct	Rainy	2007 - 2008	27	https://power.larc.nasa.gov/data-access-viewer/	-	-	17
Chompoosri et al., 2012 [30]	6.7	mosquito/person-hour	Indoor	17:00-18:00	June-Oct	Rainy	2007 - 2008	27	https://power.larc.nasa.gov/data-access-viewer/	-	-	18
Chompoosri et al., 2012 [30]	12	mosquito/person-hour	Indoor	18:00-19:00	June-Oct	Rainy	2007 - 2008	27	https://power.larc.nasa.gov/data-access-viewer/	-	-	19
Chompoosri et al., 2012 [30]	1.7	mosquito/person-hour	Indoor	19:00-20:00	June-Oct	Rainy	2007 - 2008	27	https://power.larc.nasa.gov/data-access-viewer/	-	-	20
Chompoosri et al., 2012 [30]	1.7	mosquito/person-hour	Indoor	20:00-21:00	June-Oct	Rainy	2007 - 2008	27	https://power.larc.nasa.gov/data-access-viewer/	-	-	21
Chompoosri et al., 2012 [30]	1	mosquito/person-hour	Indoor	21:00-22:00	June-Oct	Rainy	2007 - 2008	27	https://power.larc.nasa.gov/data-access-viewer/	-	-	22
Chompoosri et al., 2012 [30]	0.7	mosquito/person-hour	Indoor	22:00-23:00	June-Oct	Rainy	2007 - 2008	27	https://power.larc.nasa.gov/data-access-viewer/	-	-	23
Chompoosri et al., 2012 [30]	0	mosquito/person-hour	Indoor	23:00-00:00	June-Oct	Rainy	2007 - 2008	27	https://power.larc.nasa.gov/data-access-viewer/	-	-	24
Chompoosri et al., 2012 [30]	0	mosquito/person-hour	Indoor	00:00-01:00	June-Oct	Rainy	2007 - 2008	27	https://power.larc.nasa.gov/data-access-viewer/	-	-	1
Chompoosri et al., 2012 [30]	0	mosquito/person-hour	Indoor	01:00-02:00	June-Oct	Rainy	2007 - 2008	27	https://power.larc.nasa.gov/data-access-viewer/	-	-	2
Chompoosri et al., 2012 [30]	0	mosquito/person-hour	Indoor	02:00-03:00	June-Oct	Rainy	2007 - 2008	27	https://power.larc.nasa.gov/data-access-viewer/	-	-	3
Chompoosri et al., 2012 [30]	0	mosquito/person-hour	Indoor	03:00-04:00	June-Oct	Rainy	2007 - 2008	27	https://power.larc.nasa.gov/data-access-viewer/	-	-	4
Chompoosri et al., 2012 [30]	0	mosquito/person-hour	Indoor	04:00-05:00	June-Oct	Rainy	2007 - 2008	27	https://power.larc.nasa.gov/data-access-viewer/	-	-	5
Chompoosri et al., 2012 [30]	0.7	mosquito/person-hour	Indoor	05:00-06:00	June-Oct	Rainy	2007 - 2008	27	https://power.larc.nasa.gov/data-access-viewer/	-	-	6
Chompoosri et al., 2012 [30]	0	mosquito/person-hour	Indoor	06:00-07:00	Nov-Feb	Winter	2007 - 2008	25.8	https://power.larc.nasa.gov/data-access-viewer/	-	-	7
Chompoosri et al., 2012 [30]	3	mosquito/person-hour	Indoor	07:00-08:00	Nov-Feb	Winter	2007 - 2008	25.8	https://power.larc.nasa.gov/data-access-viewer/	-	-	8
Chompoosri et al., 2012 [30]	9.3	mosquito/person-hour	Indoor	08:00-09:00	Nov-Feb	Winter	2007 - 2008	25.8	https://power.larc.nasa.gov/data-access-viewer/	-	-	9
Chompoosri et al., 2012 [30]	15.7	mosquito/person-hour	Indoor	09:00-10:00	Nov-Feb	Winter	2007 - 2008	25.8	https://power.larc.nasa.gov/data-access-viewer/	-	-	10
Chompoosri et al., 2012 [30]	15	mosquito/person-hour	Indoor	10:00-11:00	Nov-Feb	Winter	2007 - 2008	25.8	https://power.larc.nasa.gov/data-access-viewer/	-	-	11
Chompoosri et al., 2012 [30]	9	mosquito/person-hour	Indoor	11:00-12:00	Nov-Feb	Winter	2007 - 2008	25.8	https://power.larc.nasa.gov/data-access-viewer/	-	-	12
Chompoosri et al., 2012 [30]	4.3	mosquito/person-hour	Indoor	12:00-13:00	Nov-Feb	Winter	2007 - 2008	25.8	https://power.larc.nasa.gov/data-access-viewer/	-	-	13
Chompoosri et al., 2012 [30]	3.7	mosquito/person-hour	Indoor	13:00-14:00	Nov-Feb	Winter	2007 - 2008	25.8	https://power.larc.nasa.gov/data-access-viewer/	-	-	14
Chompoosri et al., 2012 [30]	10.3	mosquito/person-hour	Indoor	14:00-15:00	Nov-Feb	Winter	2007 - 2008	25.8	https://power.larc.nasa.gov/data-access-viewer/	-	-	15
Chompoosri et al., 2012 [30]	3.7	mosquito/person-hour	Indoor	15:00-16:00	Nov-Feb	Winter	2007 - 2008	25.8	https://power.larc.nasa.gov/data-access-viewer/	-	-	16
Chompoosri et al., 2012 [30]	0.7	mosquito/person-hour	Indoor	16:00-17:00	Nov-Feb	Winter	2007 - 2008	25.8	https://power.larc.nasa.gov/data-access-viewer/	-	-	17
Chompoosri et al., 2012 [30]	5	mosquito/person-hour	Indoor	17:00-18:00	Nov-Feb	Winter	2007 - 2008	25.8	https://power.larc.nasa.gov/data-access-viewer/	-	-	18
Chompoosri et al., 2012 [30]	1.3	mosquito/person-hour	Indoor	18:00-19:00	Nov-Feb	Winter	2007 - 2008	25.8	https://power.larc.nasa.gov/data-access-viewer/	-	-	19
Chompoosri et al., 2012 [30]	0.7	mosquito/person-hour	Indoor	19:00-20:00	Nov-Feb	Winter	2007 - 2008	25.8	https://power.larc.nasa.gov/data-access-viewer/	-	-	20
Chompoosri et al., 2012 [30]	0	mosquito/person-hour	Indoor	20:00-21:00	Nov-Feb	Winter	2007 - 2008	25.8	https://power.larc.nasa.gov/data-access-viewer/	-	-	21
Chompoosri et al., 2012 [30]	0	mosquito/person-hour	Indoor	21:00-22:00	Nov-Feb	Winter	2007 - 2008	25.8	https://power.larc.nasa.gov/data-access-viewer/	-	-	22
Chompoosri et al., 2012 [30]	0	mosquito/person-hour	Indoor	22:00-23:00	Nov-Feb	Winter	2007 - 2008	25.8	https://power.larc.nasa.gov/data-access-viewer/	-	-	23
Chompoosri et al., 2012 [30]	0	mosquito/person-hour	Indoor	23:00-00:00	Nov-Feb	Winter	2007 - 2008	25.8	https://power.larc.nasa.gov/data-access-viewer/	-	-	24
Chompoosri et al., 2012 [30]	0	mosquito/person-hour	Indoor	00:00-01:00	Nov-Feb	Winter	2007 - 2008	25.8	https://power.larc.nasa.gov/data-access-viewer/	-	-	1
Chompoosri et al., 2012 [30]	0	mosquito/person-hour	Indoor	01:00-02:00	Nov-Feb	Winter	2007 - 2008	25.8	https://power.larc.nasa.gov/data-access-viewer/	-	-	2
Chompoosri et al., 2012 [30]	0	mosquito/person-hour	Indoor	02:00-03:00	Nov-Feb	Winter	2007 - 2008	25.8	https://power.larc.nasa.gov/data-access-viewer/	-	-	3
Chompoosri et al., 2012 [30]	0	mosquito/person-hour	Indoor	03:00-04:00	Nov-Feb	Winter	2007 - 2008	25.8	https://power.larc.nasa.gov/data-access-viewer/	-	-	4
Chompoosri et al., 2012 [30]	0	mosquito/person-hour	Indoor	04:00-05:00	Nov-Feb	Winter	2007 - 2008	25.8	https://power.larc.nasa.gov/data-access-viewer/	-	-	5
Chompoosri et al., 2012 [30]	0	mosquito/person-hour	Indoor	05:00-06:00	Nov-Feb	Winter	2007 - 2008	25.8	https://power.larc.nasa.gov/data-access-viewer/	-	-	6
Russell et al., 2005 [31]	5.4	females/ per 15-minute interval	Outdoor (East)	-	October	Dry	2003	24.5 - 25.9	Manuscript	4.7	Manuscript (Fig 2)	-
Russell et al., 2005 [31]	17.6	females/ per 15-minute interval	Outdoor (North)	-	October	Dry	2003	24.5 - 25.9	Manuscript	6.1	Manuscript (Fig 2)	-
Russell et al., 2005 [31]	2.9	females/ per 15-minute interval	Outdoor (West)	-	October	Dry	2003	24.5 - 25.9	Manuscript	6.1	Manuscript (Fig 2)	-
Russell et al., 2005 [31]	6.8	females/ per 15-minute interval	Outdoor (East)	-	November	Wet	2003	26.1 - 27.2	Manuscript	5.9	Manuscript (Fig 2)	-
Russell et al., 2005 [31]	21.5	females/ per 15-minute interval	Outdoor (North)	-	November	Wet	2003	26.1 - 27.2	Manuscript	9.9	Manuscript (Fig 2)	-
Russell et al., 2005 [31]	5.6	females/ per 15-minute interval	Outdoor (West)	-	November	Wet	2003	26.1 - 27.2	Manuscript	6.3	Manuscript (Fig 2)	-
Russell et al., 2005 [31]	9.5	females/ per 15-minute interval	Outdoor (East)	-	April	Wet	2004	26.1 - 27.2	Manuscript	5.4	Manuscript (Fig 2)	-
Russell et al., 2005 [31]	22.8	females/ per 15-minute interval	Outdoor (North)	-	April	Wet	2004	26.1 - 27.2	Manuscript	8.5	Manuscript (Fig 2)	-
Russell et al., 2005 [31]	6.8	females/ per 15-minute interval	Outdoor (West)	-	April	Wet	2004	26.1 - 27.2	Manuscript	6.7	Manuscript (Fig 2)	-
** For Russell et al., 2005 [31] study, rainfall values are estimated by dividing the monthly rainfall by the number of days in that month
References:
21. Captain-Esoah M., Baidoo P. K., Frempong K. K., Adabie-Gomez D., Chabi J., Obuobi D., et al. Biting Behavior and Molecular Identification of Aedes Aegypti (Diptera: Culicidae) Subspecies in Some Selected Recent Yellow Fever Outbreak Communities in Northern Ghana. Journal of Medical Entomology. 2020; 57(4): 1239-1245.
22. Casas-Martínez M., Orozco-Bonilla A., Muñoz-Reyes M., Ulloa-García A., Guillermo Bond J., Valle-Mora J., et al. A New Tent Trap for Monitoring the Daily Activity of Aedes Aegypti and Aedes Albopictus. Journal of Vector Ecology. 2013; 38(2): 277-288.
23. Karch, S. Asidi N., Manzambi Z., Salaun J. J, Mouchet J. Impact of Deltamethrin-Impregnated Bednets on Biting Rates of Mosquitoes in Zaire. Journal of the American Mosquito Control Association. 1995; 11(2): 191-194.
29. Salas-Luévano M. A., and Reyes-Villanueva F. Salud Publica de México Variación Estacional de Las Poblaciones de Aedes Aegypti En Monterrey, México. Salud Pública de México. 1994; 36(4): 385-392.
30. Chompoosri J., Thavara U., Tawatsin A., Anantapreecha S., Siriyasatien P. Seasonal Monitoring of Dengue Infection in Aedes Aegypti and Serological Feature of Patients with Suspected Dengue in 4 Central Provinces of Thailand. Thai Journal of Veterinary Medicine. 2012; 42(2): 185-193.
31. Russell R. C., Webb C. E., and Davies N. Aedes Aegypti (L.) and Aedes Polynesiensis Marks (Diptera: Culicidae) in Moorea, French Polynesia: A Study of Adult Population Structures and Pathogen (Wuchereria Bancrofti and Dirofilaria Immitis) Infection Rates to Indicate Regional and Seasonal Epidemiological risk for dengue and filariasis. Journal of Medical Entomology. 2005; 42(6): 1045-1056.
