# Supplementary material for: The biting rate of Aedes aegypti and its variability: A systematic review (1970–2022)
Source: PLoS Negl Trop Dis. 2023 Aug 8;17(8):e0010831. doi: 10.1371/journal.pntd.0010831 (PMC10456196; doi:10.1371/journal.pntd.0010831)
Supplement: S5 Table — (XLSX) [file pntd.0010831.s006.xlsx]

## Sheet: Sheet1
	Study	Study Year	Study Location		Season	Indoor/ Outdoor	Estimated mean biting value	Unit
	Captain-Esoah et al., 2020 [21]	2015 - 2016	Northern Ghana		Rainy	Indoor	3.25	Female mosquitoes/ human-hour
						Outdoor	9.44
						Combined	6.35
					Dry	Indoor	0.52
						Outdoor	2.08
						Combined	1.31
	Chompoosri et al., 2012 [30]	2007 - 2008	Central Thailand		Rainy	Indoor	5.73	Female mosquitoes/ human-hour
					Summer		6.79
					Winter		3.48
	Russell et al., 2005 [31]	2003 - 2004	Moorea Island, French Polynesia	East	Wet	Outdoor	8.15	Female mosquitoes/ human-15 minutes
				North			22.15
				West			6.2
				East	Dry		5.4
				North			17.6
				West			2.9
	References:
	21. Captain-Esoah M., Baidoo P. K., Frempong K. K., Adabie-Gomez D., Chabi J., Obuobi D., et al. Biting Behavior and Molecular Identification of Aedes Aegypti (Diptera: Culicidae) Subspecies in Some Selected Recent Yellow Fever Outbreak Communities in Northern Ghana. Journal of Medical Entomology. 2020; 57(4): 1239-1245.
	30. Chompoosri J., Thavara U., Tawatsin A., Anantapreecha S., Siriyasatien P. Seasonal Monitoring of Dengue Infection in Aedes Aegypti and Serological Feature of Patients with Suspected Dengue in 4 Central Provinces of Thailand. Thai Journal of veterinary Medicine. 2012; 42(2): 185-193.
	31. Russell R. C., Webb C. E., and Davies N. Aedes Aegypti (L.) and Aedes Polynesiensis Marks (Diptera: Culicidae) in Moorea, French Polynesia: A Study of Adult Population Structures and Pathogen (Wuchereria Bancrofti and Dirofilaria Immitis) Infection Rates to Indicate Regional and Seasonal Epidemiological risk for dengue and filariasis. Journal of Medical Entomology. 2005; 42(6): 1045-1056.
